# Supplementary material for: Förster Resonance Energy Transfer Measurements in Living Bacteria for Interaction Studies of BamA with BamD and Inhibitor Identification
Source: Cells. 2024 Nov 8;13(22):1858. doi: 10.3390/cells13221858 (PMC11592675; doi:10.3390/cells13221858)
Supplement: Supplementary file 1 [file cells-13-01858-s001.zip]

Archive with 1 entries (1 files):
- cells-3288926-supplementary.pdf
